# Supplementary material for: Exploring the Regulatory Mechanism of Hedysarum Multijugum Maxim.-Chuanxiong Rhizoma Compound on HIF-VEGF Pathway and Cerebral Ischemia-Reperfusion Injury’s Biological Network Based on Systematic Pharmacology
Source: Front Pharmacol. 2021 Jun 25;12:601846. doi: 10.3389/fphar.2021.601846 (PMC8267578; doi:10.3389/fphar.2021.601846)
Supplement: Supplementary file 1 [file Table2.xlsx]

## Sheet: Sheet1
Table S2 Cerebral Ischemia Reperfusion-related Genes
Gene Symbol	Description	Relevance score
BCL2	BCL2 Apoptosis Regulator	4.93
SOD1	Superoxide Dismutase 1	4.08
BAX	BCL2 Associated X, Apoptosis Regulator	4.08
NGF	Nerve Growth Factor	3.92
NTRK1	Neurotrophic Receptor Tyrosine Kinase 1	3.92
NFE2L2	Nuclear Factor, Erythroid 2 Like 2	3.26
AIFM1	Apoptosis Inducing Factor Mitochondria Associated 1	3.13
SLC1A2	Solute Carrier Family 1 Member 2	3.13
MAPK1	Mitogen-Activated Protein Kinase 1	2.97
CASP3	Caspase 3	2.97
GLUL	Glutamate-Ammonia Ligase	2.97
TLR2	Toll Like Receptor 2	2.97
AKT1	AKT Serine/Threonine Kinase 1	2.77
PIK3CA	Phosphatidylinositol-4,5-Bisphosphate 3-Kinase Catalytic Subunit Alpha	2.77
NOS3	Nitric Oxide Synthase 3	2.77
TEK	TEK Receptor Tyrosine Kinase	2.77
VEGFA	Vascular Endothelial Growth Factor A	2.77
SIRT3	Sirtuin 3	2.77
KEAP1	Kelch Like ECH Associated Protein 1	2.77
GRIK1	Glutamate Ionotropic Receptor Kainate Type Subunit 1	2.77
UCP2	Uncoupling Protein 2	2.77
ACP1	Acid Phosphatase 1	2.77
TIE1	Tyrosine Kinase With Immunoglobulin Like And EGF Like Domains 1	2.77
HSPA12B	Heat Shock Protein Family A (Hsp70) Member 12B	2.77
MIR21	MicroRNA 21	2.77
MIR25	MicroRNA 25	2.77
SLC2A1	Solute Carrier Family 2 Member 1	2.29
GRIN2B	Glutamate Ionotropic Receptor NMDA Type Subunit 2B	2.29
ITPR1	Inositol 1,4,5-Trisphosphate Receptor Type 1	2.29
NOS1	Nitric Oxide Synthase 1	2.29
SLC2A3	Solute Carrier Family 2 Member 3	2.29
PIK3CG	Phosphatidylinositol-4,5-Bisphosphate 3-Kinase Catalytic Subunit Gamma	2.29
PTGIS	Prostaglandin I2 Synthase	2.29
CUL3	Cullin 3	2.29
ANGPT1	Angiopoietin 1	2.29
THBS1	Thrombospondin 1	2.29
THBS2	Thrombospondin 2	2.29
GPNMB	Glycoprotein Nmb	2.29
HMOX1	Heme Oxygenase 1	0.97
PARP1	Poly(ADP-Ribose) Polymerase 1	0.84
TP53	Tumor Protein P53	0.69
SRC	SRC Proto-Oncogene, Non-Receptor Tyrosine Kinase	0.69
NOS2	Nitric Oxide Synthase 2	0.69
TF	Transferrin	0.69
XDH	Xanthine Dehydrogenase	0.69
MAP3K11	Mitogen-Activated Protein Kinase Kinase Kinase 11	0.69
NGB	Neuroglobin	0.69
TYK2	Tyrosine Kinase 2	0.49
PSEN1	Presenilin 1	0.49
HSPB1	Heat Shock Protein Family B (Small) Member 1	0.49
ALB	Albumin	0.49
FOS	Fos Proto-Oncogene, AP-1 Transcription Factor Subunit	0.49
TLR4	Toll Like Receptor 4	0.49
MAPK3	Mitogen-Activated Protein Kinase 3	0.49
MAPK8	Mitogen-Activated Protein Kinase 8	0.49
JUN	Jun Proto-Oncogene, AP-1 Transcription Factor Subunit	0.49
ALDH2	Aldehyde Dehydrogenase 2 Family Member	0.49
FAS	Fas Cell Surface Death Receptor	0.49
SLC1A3	Solute Carrier Family 1 Member 3	0.49
RAC1	Rac Family Small GTPase 1	0.49
PTK2B	Protein Tyrosine Kinase 2 Beta	0.49
RIPK1	Receptor Interacting Serine/Threonine Kinase 1	0.49
CYCS	Cytochrome C, Somatic	0.49
GRIA1	Glutamate Ionotropic Receptor AMPA Type Subunit 1	0.49
GRIA4	Glutamate Ionotropic Receptor AMPA Type Subunit 4	0.49
C3	Complement C3	0.49
SLC1A1	Solute Carrier Family 1 Member 1	0.49
TKT	Transketolase	0.49
GRIK2	Glutamate Ionotropic Receptor Kainate Type Subunit 2	0.49
MBL2	Mannose Binding Lectin 2	0.49
ERN1	Endoplasmic Reticulum To Nucleus Signaling 1	0.49
C5	Complement C5	0.49
EDN1	Endothelin 1	0.49
DLG4	Discs Large MAGUK Scaffold Protein 4	0.49
NR4A1	Nuclear Receptor Subfamily 4 Group A Member 1	0.49
DIABLO	Diablo IAP-Binding Mitochondrial Protein	0.49
SELP	Selectin P	0.49
PARK7	Parkinsonism Associated Deglycase	0.49
TRPM7	Transient Receptor Potential Cation Channel Subfamily M Member 7	0.49
APEX1	Apurinic/Apyrimidinic Endodeoxyribonuclease 1	0.49
MASP2	Mannan Binding Lectin Serine Peptidase 2	0.49
EGR1	Early Growth Response 1	0.49
ADM	Adrenomedullin	0.49
PTPN3	Protein Tyrosine Phosphatase Non-Receptor Type 3	0.49
AIMP1	Aminoacyl TRNA Synthetase Complex Interacting Multifunctional Protein 1	0.49
KRIT1	KRIT1 Ankyrin Repeat Containing	0.49
SELL	Selectin L	0.49
PTPRU	Protein Tyrosine Phosphatase Receptor Type U	0.49
RIPK3	Receptor Interacting Serine/Threonine Kinase 3	0.49
SP3	Sp3 Transcription Factor	0.49
SLC24A3	Solute Carrier Family 24 Member 3	0.49
SLC9A3R2	SLC9A3 Regulator 2	0.49
MIR146A	MicroRNA 146a	0.49
