# Supplementary material for: Exploring the Regulatory Mechanism of Hedysarum Multijugum Maxim.-Chuanxiong Rhizoma Compound on HIF-VEGF Pathway and Cerebral Ischemia-Reperfusion Injury’s Biological Network Based on Systematic Pharmacology
Source: Front Pharmacol. 2021 Jun 25;12:601846. doi: 10.3389/fphar.2021.601846 (PMC8267578; doi:10.3389/fphar.2021.601846)
Supplement: Supplementary file 2 [file Table3.xlsx]

## Sheet: Sheet1
Table S3 Enrichment analysis of clusters based on Gene Ontology (GO) annotation of HCC-CIR PPI Network
Cluster	Term	Biological Processes	Count	%	Pvalue	Genes	Fold Enrichment	Bonferroni
1	GO:0043066	negative regulation of apoptotic process	18	0.238854	8.95727e-16	EGFR, TP53, RAF1, IGF1, SRC, SOD2, AKT1, IGF1R, PTK2, CASP3, ALB, VEGFA, HSPB1, MDM2, MAPK8, CAT, IL2, NGF	14.4413	1.04805e-12
	GO:0045429	positive regulation of nitric oxide biosynthetic process	8	0.106157	1.82509e-11	AKT1, EGFR, HSP90AA1, EDN1, ESR1, TLR4, JAK2, SOD2	67.9151	2.15361e-08
	GO:0031663	lipopolysaccharide-mediated signaling pathway	7	0.0928875	2.25273e-10	AKT1, MAPK1, MAPK14, MAPK3, TLR2, TLR4, NOS3	79.8533	2.65822e-07
	GO:0048010	vascular endothelial growth factor receptor signaling pathway	8	0.106157	7.87661e-10	CDC42, PTK2, HSP90AA1, MAPK14, VEGFA, RHOA, HSPB1, SRC	40.5604	9.29439e-07
	GO:0030335	positive regulation of cell migration	10	0.132696	1.18106e-09	EGFR, MAPK1, IGF1R, PTK2, HRAS, EDN1, VEGFA, IGF1, JAK2, AKT2	19.8393	1.39364e-06
	GO:0010628	positive regulation of gene expression	11	0.145966	1.42153e-09	CDC42, HRAS, MAP2K1, MAPK14, VEGFA, TP53, TLR2, MDM2, MAPK8, TLR4, NGF	15.3263	1.67741e-06
	GO:0071456	cellular response to hypoxia	8	0.106157	6.07645e-09	AKT1, HMOX1, EDN1, VEGFA, TP53, MDM2, CCNA2, SRC	30.4203	7.17019e-06
	GO:0048015	phosphatidylinositol-mediated signaling	8	0.106157	1.21796e-08	AKT1, EGFR, IGF1R, GRB2, RHOA, IGF1, NGF, PTPN11	27.5505	1.43718e-05
	GO:0070374	positive regulation of ERK1 and ERK2 cascade	9	0.119427	1.83935e-08	EGFR, HRAS, MAP2K1, JUN, MAPK3, VEGFA, TLR4, SRC, PTPN11	18.7737	2.17042e-05
	GO:0000165	MAPK cascade	10	0.132696	2.59219e-08	EGFR, MAPK1, PTK2, HRAS, MAP2K1, GRB2, MAPK3, RAF1, JAK2, IL2	13.933	3.05873e-05
	GO:0007265	Ras protein signal transduction	7	0.0928875	3.02156e-08	HRAS, GRB2, MAPK14, JUN, TP53, IGF1, CCNA2	36.5043	3.56537e-05
	GO:0038128	ERBB2 signaling pathway	6	0.0796178	5.16516e-08	AKT1, EGFR, HRAS, HSP90AA1, GRB2, SRC	57.6384	6.0947e-05
	GO:0048011	neurotrophin TRK receptor signaling pathway	5	0.0663482	7.99852e-08	CASP3, RAF1, SRC, NGF, PTPN11	114.076	9.43781e-05
	GO:0042542	response to hydrogen peroxide	6	0.0796178	2.35562e-07	CASP3, JUN, HMOX1, CAT, SRC, SOD2	42.9463	0.000277924
	GO:0001666	response to hypoxia	8	0.106157	3.42254e-07	CASP3, HMOX1, VEGFA, TLR2, RAF1, CAT, MMP2, SOD2	16.9788	0.000403778
	GO:0007173	epidermal growth factor receptor signaling pathway	6	0.0796178	3.79261e-07	EGFR, PTK2, HRAS, GRB2, SRC, PTPN11	39.1118	0.000447428
	GO:0000187	activation of MAPK activity	7	0.0928875	3.86843e-07	MAPK1, MAP2K1, MAPK14, MAPK3, IGF1, TLR4, PTPN11	23.8813	0.000456371
	GO:0030168	platelet activation	7	0.0928875	5.92744e-07	AKT1, MAPK1, MAPK3, RHOA, RAF1, SRC, PTPN11	22.22	0.000699193
	GO:0038096	Fc-gamma receptor signaling pathway involved in phagocytosis	7	0.0928875	1.06322e-06	CDC42, MAPK1, PTK2, HSP90AA1, GRB2, MAPK3, SRC	20.1205	0.00125381
	GO:0043154	negative regulation of cysteine-type endopeptidase activity involved in apoptotic process	6	0.0796178	1.0874e-06	AKT1, VEGFA, RAF1, MDM2, SRC, NGF	31.7429	0.0012823
	GO:0060020	Bergmann glial cell differentiation	4	0.0530786	1.49379e-06	MAPK1, MAP2K1, MAPK3, PTPN11	162.242	0.00176113
	GO:0014066	regulation of phosphatidylinositol 3-kinase signaling	6	0.0796178	2.00643e-06	AKT1, EGFR, MAPK1, GRB2, MAPK3, PTPN11	28.0803	0.00236479
	GO:0048146	positive regulation of fibroblast proliferation	5	0.0663482	1.29041e-05	EGFR, JUN, ESR1, IGF1, CCNA2	33.8003	0.0151116
	GO:0043536	positive regulation of blood vessel endothelial cell migration	4	0.0530786	1.69116e-05	AKT1, MAPK14, VEGFA, HSPB1	76.8513	0.0197581
	GO:0043406	positive regulation of MAP kinase activity	5	0.0663482	1.83902e-05	EGFR, HRAS, EDN1, VEGFA, SRC	30.9359	0.0214669
	GO:0031281	positive regulation of cyclase activity	3	0.0398089	2.10313e-05	MAPK14, MAPK3, MAPK8	365.043	0.0245117
	GO:0043524	negative regulation of neuron apoptotic process	6	0.0796178	2.64083e-05	HRAS, JUN, HMOX1, JAK2, NGF, SOD2	16.5929	0.0306817
	GO:0001525	angiogenesis	7	0.0928875	2.71015e-05	PTK2, MAPK14, JUN, HMOX1, VEGFA, NOS3, MMP2	11.4588	0.0314743
	GO:0035924	cellular response to vascular endothelial growth factor stimulus	4	0.0530786	3.06777e-05	AKT1, MAPK14, VEGFA, HSPB1	63.4858	0.0355528
	GO:0070371	ERK1 and ERK2 cascade	4	0.0530786	3.49945e-05	MAPK1, MAP2K1, MAPK3, IGF1	60.8406	0.0404533
	GO:0050729	positive regulation of inflammatory response	5	0.0663482	4.27947e-05	EGFR, TLR2, TLR4, JAK2, IL2	25.003	0.049245
	GO:0050999	regulation of nitric-oxide synthase activity	4	0.0530786	4.47852e-05	AKT1, EGFR, HSP90AA1, NOS3	56.1605	0.0514756
	GO:0031295	T cell costimulation	5	0.0663482	5.55395e-05	AKT1, CDC42, GRB2, SRC, PTPN11	23.4002	0.063437
	GO:0007179	transforming growth factor beta receptor signaling pathway	5	0.0663482	0.000105863	FOS, PTK2, JUN, RHOA, SRC	19.8393	0.117437
	GO:0006915	apoptotic process	9	0.119427	0.000115023	MAPK1, CASP3, MAPK14, MAPK3, TP53, TLR2, RAF1, JAK2, AKT2	5.79434	0.126926
	GO:0032872	regulation of stress-activated MAPK cascade	3	0.0398089	0.000194623	MAPK1, MAP2K1, MAPK3	136.891	0.20521
	GO:0043525	positive regulation of neuron apoptotic process	4	0.0530786	0.000205911	CDC42, CASP3, JUN, TP53	33.9575	0.215729
	GO:0010907	positive regulation of glucose metabolic process	3	0.0398089	0.000249802	AKT1, SRC, AKT2	121.681	0.255322
	GO:0051770	positive regulation of nitric-oxide synthase biosynthetic process	3	0.0398089	0.000537557	TLR2, TLR4, JAK2	84.2408	0.469793
	GO:0048009	insulin-like growth factor receptor signaling pathway	3	0.0398089	0.000626081	AKT1, IGF1R, IGF1	78.2236	0.522412
	GO:0043627	response to estrogen	4	0.0530786	0.000699426	MAPK1, HSP90AA1, HMOX1, ESR1	22.4642	0.562033
	GO:0060397	JAK-STAT cascade involved in growth hormone signaling pathway	3	0.0398089	0.00072117	MAPK1, MAPK3, JAK2	73.0087	0.573135
	GO:0008286	insulin receptor signaling pathway	4	0.0530786	0.00118895	AKT1, IGF1R, GRB2, AKT2	18.7202	0.754336
	GO:0042346	positive regulation of NF-kappaB import into nucleus	3	0.0398089	0.00142767	RHOA, TLR2, TLR4	52.1491	0.814713
	GO:0007169	transmembrane receptor protein tyrosine kinase signaling pathway	4	0.0530786	0.00215926	EGFR, IGF1R, MET, NGF	15.2101	0.921971
	GO:0014065	phosphatidylinositol 3-kinase signaling	3	0.0398089	0.00236199	IGF1R, EDN1, IGF1	40.5604	0.938606
	GO:0002576	platelet degranulation	4	0.0530786	0.00263801	ALB, VEGFA, IGF1, PLG	14.1764	0.955708
	GO:0043542	endothelial cell migration	3	0.0398089	0.00272282	PTK2, RHOA, NOS3	37.7631	0.959937
	GO:0048008	platelet-derived growth factor receptor signaling pathway	3	0.0398089	0.00272282	JAK2, SRC, PTPN11	37.7631	0.959937
	GO:0045909	positive regulation of vasodilation	3	0.0398089	0.00272282	EGFR, HMOX1, NOS3	37.7631	0.959937
	GO:2000379	positive regulation of reactive oxygen species metabolic process	3	0.0398089	0.00291235	GRB2, MAPK14, TP53	36.5043	0.967986
	GO:0043552	positive regulation of phosphatidylinositol 3-kinase activity	3	0.0398089	0.00310791	CDC42, PTK2, SRC	35.3268	0.974601
	GO:0071392	cellular response to estradiol stimulus	3	0.0398089	0.00310791	EGFR, ESR1, CCNA2	35.3268	0.974601
	GO:0045766	positive regulation of angiogenesis	4	0.0530786	0.0036016	HMOX1, VEGFA, HSPB1, NOS3	12.6972	0.985843
	GO:0042059	negative regulation of epidermal growth factor receptor signaling pathway	3	0.0398089	0.00417508	EGFR, CDC42, GRB2	30.4203	0.992823
	GO:0050900	leukocyte migration	4	0.0530786	0.00425094	HRAS, GRB2, SRC, PTPN11	11.9686	0.99344
	GO:1901796	regulation of signal transduction by p53 class mediator	4	0.0530786	0.00444867	AKT1, MAPK14, TP53, MDM2	11.7756	0.994811
	GO:0000302	response to reactive oxygen species	3	0.0398089	0.00488573	CYCS, CAT, SOD2	28.0803	0.996909
	GO:0007204	positive regulation of cytosolic calcium ion concentration	4	0.0530786	0.00552081	EDN1, ESR1, JAK2, IL2	10.8968	0.998545
	GO:0032760	positive regulation of tumor necrosis factor production	3	0.0398089	0.00703139	TLR2, TLR4, JAK2	23.3006	0.999758
	GO:0000189	MAPK import into nucleus	2	0.0265393	0.00801849	MAPK1, MAPK3	243.362	0.999925
	GO:0071277	cellular response to calcium ion	3	0.0398089	0.00823723	FOS, JUN, EDN1	21.4731	0.999942
	GO:0070849	response to epidermal growth factor	2	0.0265393	0.0106773	MAPK1, MAPK3	182.522	0.999997
	GO:0038127	ERBB signaling pathway	2	0.0265393	0.0106773	MAPK1, PTPN11	182.522	0.999997
	GO:0003100	regulation of systemic arterial blood pressure by endothelin	2	0.0265393	0.0133292	EDN1, NOS3	146.017	1
	GO:0010632	regulation of epithelial cell migration	2	0.0265393	0.0133292	PTK2, SRC	146.017	1
	GO:2001028	positive regulation of endothelial cell chemotaxis	2	0.0265393	0.0133292	MET, HSPB1	146.017	1
	GO:0038033	positive regulation of endothelial cell chemotaxis by VEGF-activated vascular endothelial growth factor receptor signaling pathway	2	0.0265393	0.0133292	VEGFA, HSPB1	146.017	1
	GO:0006006	glucose metabolic process	3	0.0398089	0.0139028	AKT1, MAPK14, AKT2	16.3452	1
	GO:0001938	positive regulation of endothelial cell proliferation	3	0.0398089	0.0147019	AKT1, JUN, VEGFA	15.8715	1
	GO:0032869	cellular response to insulin stimulus	3	0.0398089	0.0180907	AKT1, SRC, AKT2	14.2225	1
	GO:0006974	cellular response to DNA damage stimulus	4	0.0530786	0.0181498	AKT1, MAPK1, MAPK3, TP53	7.02007	1
	GO:0032287	peripheral nervous system myelin maintenance	2	0.0265393	0.0186121	AKT1, AKT2	104.298	1
	GO:0042981	regulation of apoptotic process	4	0.0530786	0.0193181	TP53, ESR1, RAF1, JAK2	6.85528	1
	GO:0032731	positive regulation of interleukin-1 beta production	2	0.0265393	0.0212432	HSPB1, JAK2	91.2609	1
	GO:0097011	cellular response to granulocyte macrophage colony-stimulating factor stimulus	2	0.0265393	0.0212432	AKT1, MAPK1	91.2609	1
	GO:0051897	positive regulation of protein kinase B signaling	3	0.0398089	0.0213002	EGFR, PTK2, SRC	13.0373	1
	GO:0032355	response to estradiol	3	0.0398089	0.0247282	CASP3, ESR1, CAT	12.0344	1
	GO:0045793	positive regulation of cell size	2	0.0265393	0.0264846	HSP90AA1, EDN1	73.0087	1
	GO:0007229	integrin-mediated signaling pathway	3	0.0398089	0.028902	PTK2, SRC, PTPN11	11.0619	1
	GO:0033628	regulation of cell adhesion mediated by integrin	2	0.0265393	0.029095	PTK2, PTPN11	66.3715	1
	GO:0050707	regulation of cytokine secretion	2	0.0265393	0.029095	TLR2, TLR4	66.3715	1
	GO:0001774	microglial cell activation	2	0.0265393	0.0316986	JUN, TLR2	60.8406	1
	GO:0007252	I-kappaB phosphorylation	2	0.0265393	0.0316986	TLR2, TLR4	60.8406	1
	GO:0019430	removal of superoxide radicals	2	0.0265393	0.0316986	NOS3, SOD2	60.8406	1
	GO:0006809	nitric oxide biosynthetic process	2	0.0265393	0.0342954	AKT1, NOS3	56.1605	1
	GO:0071391	cellular response to estrogen stimulus	2	0.0265393	0.0342954	ESR1, MDM2	56.1605	1
	GO:0006979	response to oxidative stress	3	0.0398089	0.0350645	AKT1, EGFR, HMOX1	9.95573	1
	GO:0031103	axon regeneration	2	0.0265393	0.0368853	JUN, JAK2	52.1491	1
	GO:0042554	superoxide anion generation	2	0.0265393	0.0368853	EDN1, SOD2	52.1491	1
	GO:0071732	cellular response to nitric oxide	2	0.0265393	0.0368853	MMP3, CCNA2	52.1491	1
	GO:0051974	negative regulation of telomerase activity	2	0.0265393	0.0394685	TP53, SRC	48.6725	1
	GO:0008631	intrinsic apoptotic signaling pathway in response to oxidative stress	2	0.0265393	0.0394685	JAK2, SOD2	48.6725	1
	GO:0022408	negative regulation of cell-cell adhesion	2	0.0265393	0.0394685	PTK2, JAK2	48.6725	1
	GO:0070542	response to fatty acid	2	0.0265393	0.0446145	TLR2, CAT	42.9463	1
	GO:0030224	monocyte differentiation	2	0.0265393	0.0446145	JUN, VEGFA	42.9463	1
	GO:0090201	negative regulation of release of cytochrome c from mitochondria	2	0.0265393	0.0446145	AKT1, IGF1	42.9463	1
	GO:0032722	positive regulation of chemokine production	2	0.0265393	0.0446145	TLR2, TLR4	42.9463	1
	GO:0036120	cellular response to platelet-derived growth factor stimulus	2	0.0265393	0.0471774	CCNA2, SRC	40.5604	1
	GO:0030225	macrophage differentiation	2	0.0265393	0.0471774	CDC42, VEGFA	40.5604	1
	GO:0051092	positive regulation of NF-kappaB transcription factor activity	3	0.0398089	0.0494041	TLR2, TLR4, CAT	8.23406	1
	GO:0050771	negative regulation of axonogenesis	2	0.0265393	0.0497335	PTK2, RHOA	38.4256	1
2	GO:0042127	regulation of cell proliferation	9	0.11391	3.40356e-08	XIAP, PTK2B, LCK, CHEK1, KIT, NOS2, ABL1, CSK, PLAU	17.381	3.86977e-05
	GO:0001666	response to hypoxia	8	0.101253	4.00224e-07	EGR1, BMP2, PTK2B, APAF1, NOS2, THBS1, CASP1, PLAU	16.6175	0.000454951
	GO:0043066	negative regulation of apoptotic process	10	0.126566	3.28902e-06	XIAP, ERBB4, PTK2B, GSK3B, MMP9, BCL2L1, THBS1, ANXA5, NQO1, KDR	7.85223	0.00373264
	GO:0070374	positive regulation of ERK1 and ERK2 cascade	7	0.0885964	7.79478e-06	FGFR2, BMP2, ERBB4, PTK2B, CCL5, ABL1, KDR	14.2911	0.00882354
	GO:0030335	positive regulation of cell migration	7	0.0885964	1.03834e-05	BMP2, PTK2B, KIT, THBS1, CCL5, PLAU, KDR	13.592	0.0117366
	GO:0014066	regulation of phosphatidylinositol 3-kinase signaling	5	0.0632831	6.06154e-05	FGFR2, ERBB4, LCK, PIK3CA, KIT	22.9023	0.0666003
	GO:0043410	positive regulation of MAPK cascade	5	0.0632831	7.02775e-05	FGFR2, AR, BMP2, KIT, KDR	22.0541	0.076799
	GO:0043552	positive regulation of phosphatidylinositol 3-kinase activity	4	0.0506265	8.19535e-05	ERBB4, PTK2B, RAC1, KIT	46.1002	0.088975
	GO:0043065	positive regulation of apoptotic process	7	0.0885964	0.000158822	BMP2, ERBB4, RAC1, APAF1, BCL2L1, SOD1, ABL1	8.33645	0.165226
	GO:0000187	activation of MAPK activity	5	0.0632831	0.000206958	BMP2, MAPK10, KIT, THBS1, SOD1	16.6952	0.209695
	GO:0050900	leukocyte migration	5	0.0632831	0.000341858	MMP9, LCK, PIK3CA, SELE, MMP1	14.6425	0.322103
	GO:0007173	epidermal growth factor receptor signaling pathway	4	0.0506265	0.000481753	PTK2B, PIK3CA, ABL1, CSK	25.5198	0.421828
	GO:0000165	MAPK cascade	6	0.0759398	0.000723502	FGFR2, ERBB4, PTK2B, KIT, JAK3, CCL5	8.18191	0.560852
	GO:0014068	positive regulation of phosphatidylinositol 3-kinase signaling	4	0.0506265	0.000746163	ERBB4, KIT, CCL5, KDR	21.9863	0.572031
	GO:0008217	regulation of blood pressure	4	0.0506265	0.000746163	ACE, REN, PPARG, SOD1	21.9863	0.572031
	GO:0006915	apoptotic process	8	0.101253	0.000822119	FGFR2, XIAP, PTK2B, CASP7, NR3C1, APAF1, STAT1, CASP1	5.04094	0.607466
	GO:0071260	cellular response to mechanical stimulus	4	0.0506265	0.00096521	RAC1, MMP7, CHEK1, CASP1	20.1283	0.666454
	GO:1901216	positive regulation of neuron death	3	0.0379699	0.000972642	GSK3B, ABL1, PARP1	63.0488	0.669263
	GO:0048010	vascular endothelial growth factor receptor signaling pathway	4	0.0506265	0.00100525	PTK2B, RAC1, PIK3CA, KDR	19.8487	0.681313
	GO:0022617	extracellular matrix disassembly	4	0.0506265	0.00117591	MMP9, MMP7, MMP13, MMP1	18.804	0.737575
	GO:0035902	response to immobilization stress	3	0.0379699	0.00149144	PTK2B, REN, PPARG	51.0395	0.816773
	GO:0042981	regulation of apoptotic process	5	0.0632831	0.00270713	EGR1, APAF1, BCL2L1, STAT1, CASP1	8.38677	0.954141
	GO:0030217	T cell differentiation	3	0.0379699	0.00304136	EGR1, LCK, KIT	35.7277	0.968674
	GO:0006954	inflammatory response	6	0.0759398	0.00365762	BMP2, RAC1, KIT, THBS1, CCL5, SELE	5.65609	0.984491
	GO:0051402	neuron apoptotic process	3	0.0379699	0.00367236	CASP7, APAF1, BCL2L1	32.4797	0.98475
	GO:0043524	negative regulation of neuron apoptotic process	4	0.0506265	0.00563237	PTK2B, PIK3CA, BCL2L1, SOD1	10.8266	0.998375
	GO:0010595	positive regulation of endothelial cell migration	3	0.0379699	0.00703792	PTK2B, THBS1, KDR	23.3006	0.999675
	GO:0042542	response to hydrogen peroxide	3	0.0379699	0.00859504	PTK2B, SOD1, STAT1	21.0163	0.999945
	GO:0051882	mitochondrial depolarization	2	0.0253133	0.0109136	ABL1, CASP1	178.638	0.999996
	GO:0070373	negative regulation of ERK1 and ERK2 cascade	3	0.0379699	0.0110089	PTPN1, ABL1, CSK	18.4798	0.999997
	GO:0050727	regulation of inflammatory response	3	0.0379699	0.0128948	XIAP, CASP1, SELE	17.0132	1
	GO:0035791	platelet-derived growth factor receptor-beta signaling pathway	2	0.0253133	0.0136238	PTPN1, ABL1	142.911	1
	GO:0010742	macrophage derived foam cell differentiation	2	0.0253133	0.0163267	PPARG, STAT1	119.092	1
	GO:0032869	cellular response to insulin stimulus	3	0.0379699	0.0188575	PPARG, PARP1, STAT1	13.9199	1
	GO:0055114	oxidation-reduction process	6	0.0759398	0.0223246	GSR, BMP2, NOS2, SOD1, CRYZ, NQO1	3.62105	1
	GO:0001525	angiogenesis	4	0.0506265	0.0230743	FGFR2, PTK2B, PIK3CA, KDR	6.40855	1
	GO:0033148	positive regulation of intracellular estrogen receptor signaling pathway	2	0.0253133	0.0270659	AR, PARP1	71.4553	1
	GO:0032695	negative regulation of interleukin-12 production	2	0.0253133	0.0323925	JAK3, THBS1	59.5461	1
	GO:0019430	removal of superoxide radicals	2	0.0253133	0.0323925	SOD1, NQO1	59.5461	1
	GO:0030168	platelet activation	3	0.0379699	0.039574	LCK, RAC1, PIK3CA	9.32026	1
	GO:0045766	positive regulation of angiogenesis	3	0.0379699	0.039574	PTK2B, THBS1, KDR	9.32026	1
	GO:0060397	JAK-STAT cascade involved in growth hormone signaling pathway	2	0.0253133	0.0403288	PTPN1, JAK3	47.6369	1
3	GO:0006954	inflammatory response	12	20	7.10083e-08	PIK3CG, PRKCQ, SELP, C3, HCK, LYZ, ZAP70, FAS, NFE2L2, PARK7, EPHA2, SYK	8.86121	7.95261e-05
	GO:0030168	platelet activation	7	11.6667	3.03326e-06	PIK3CG, PRKCQ, PDPK1, RAC2, F2, PIK3R1, SYK	17.0354	0.00339149
	GO:0043524	negative regulation of neuron apoptotic process	7	11.6667	6.74053e-06	HSP90AB1, PDPK1, BRAF, NTRK1, BAX, ANGPT1, PARK7	14.8414	0.00752099
	GO:0043066	negative regulation of apoptotic process	10	16.6667	2.74657e-05	BRAF, HCK, TEK, ANGPT1, AURKA, RARA, FAS, PIK3R1, PARK7, GSTP1	6.15092	0.0302936
	GO:0008284	positive regulation of cell proliferation	10	16.6667	3.31146e-05	FGFR1, RAC2, PGF, TGFBR1, HCK, F2, ADAM17, RARA, FGF1, INSR	6.00572	0.0364095
	GO:0048015	phosphatidylinositol-mediated signaling	6	10	3.48064e-05	PIK3CG, FGFR1, PDPK1, NTRK1, FGF1, PIK3R1	15.8415	0.0382337
	GO:0045766	positive regulation of angiogenesis	6	10	5.14582e-05	C3, PGF, NTRK1, TEK, NFE2L2, FGF1	14.6017	0.0560053
	GO:0014068	positive regulation of phosphatidylinositol 3-kinase signaling	5	8.33333	7.93061e-05	FGFR1, SELP, F2, TEK, ANGPT1	21.5282	0.0849956
	GO:0001934	positive regulation of protein phosphorylation	6	10	8.25471e-05	C3, NTRK1, F2, TEK, ADAM17, INSR	13.222	0.0883112
	GO:0032148	activation of protein kinase B activity	4	6.66667	0.000101137	PDPK1, FGF1, INSR, PARK7	43.0564	0.107099
	GO:2000352	negative regulation of endothelial cell apoptotic process	4	6.66667	0.000126798	BRAF, TEK, ANGPT1, NFE2L2	39.981	0.132399
	GO:0001525	angiogenesis	7	11.6667	0.000128446	PIK3CG, FGFR1, PGF, TEK, ANGPT1, FGF1, SYK	8.78505	0.133998
	GO:0090330	regulation of platelet aggregation	3	5	0.000180409	PRKCQ, ZAP70, SYK	139.933	0.182967
	GO:0010628	positive regulation of gene expression	7	11.6667	0.000307124	VDR, BRAF, TGFBR1, CDK6, HSPA1A, NFE2L2, PARK7	7.47735	0.291094
	GO:2001237	negative regulation of extrinsic apoptotic signaling pathway	4	6.66667	0.000318469	LGALS3, TGFBR1, PARK7, GSTP1	29.4596	0.300047
	GO:0008625	extrinsic apoptotic signaling pathway via death domain receptors	4	6.66667	0.000318469	BAX, DIABLO, FAS, PIK3R1	29.4596	0.300047
	GO:0038095	Fc-epsilon receptor signaling pathway	6	10	0.000398652	PRKCQ, PDPK1, PIK3R1, SYK, BTK, CALM1	9.43371	0.360187
	GO:0036092	phosphatidylinositol-3-phosphate biosynthetic process	4	6.66667	0.000676717	PIK3CG, FGFR1, FGF1, PIK3R1	22.8463	0.531481
	GO:0044267	cellular protein metabolic process	5	8.33333	0.000782769	TTR, HEXB, F2, LYZ, CTSG	11.8588	0.583989
	GO:0050900	leukocyte migration	5	8.33333	0.000886663	SELP, F2, TEK, ANGPT1, PIK3R1	11.4699	0.629723
	GO:0070301	cellular response to hydrogen peroxide	4	6.66667	0.00105353	ARG1, AKR1B1, NFE2L2, PARK7	19.6398	0.692899
	GO:0045579	positive regulation of B cell differentiation	3	5	0.00107485	ZAP70, SYK, BTK	59.9714	0.700153
	GO:0043406	positive regulation of MAP kinase activity	4	6.66667	0.00116471	PIK3CG, FGFR1, ELANE, FGF1	18.974	0.72889
	GO:0034599	cellular response to oxidative stress	4	6.66667	0.00147426	G6PD, HSPA1A, NFE2L2, PARK7	17.4917	0.808408
	GO:0030512	negative regulation of transforming growth factor beta receptor signaling pathway	4	6.66667	0.00147426	PDPK1, TGFBR1, ADAM17, HSPA1A	17.4917	0.808408
	GO:0001938	positive regulation of endothelial cell proliferation	4	6.66667	0.00183104	ARG1, PGF, TGFBR1, TEK	16.2242	0.871605
	GO:0000165	MAPK cascade	6	10	0.00224228	FGFR1, BRAF, TEK, ANGPT1, FGF1, CALM1	6.40916	0.91907
	GO:0032869	cellular response to insulin stimulus	4	6.66667	0.00250612	PDPK1, INSR, PIK3R1, GSTP1	14.5385	0.939818
	GO:0071353	cellular response to interleukin-4	3	5	0.00318725	HSP90AB1, ARG1, KEAP1	34.9833	0.971996
	GO:0070374	positive regulation of ERK1 and ERK2 cascade	5	8.33333	0.0033206	BRAF, NTRK1, TEK, ANGPT1, FGF1	7.99619	0.975893
	GO:0070372	regulation of ERK1 and ERK2 cascade	3	5	0.0034566	GSTP1, EPHA2, SYK	33.584	0.97931
	GO:0002040	sprouting angiogenesis	3	5	0.0034566	PGF, TEK, ANGPT1	33.584	0.97931
	GO:0030335	positive regulation of cell migration	5	8.33333	0.00397135	TGFBR1, ADAM17, FGF1, INSR, PIK3R1	7.60507	0.9884
	GO:0051281	positive regulation of release of sequestered calcium ion into cytosol	3	5	0.00402604	PDPK1, BAX, F2	31.0963	0.989092
	GO:0048678	response to axon injury	3	5	0.00402604	ARG1, NTRK1, BAX	31.0963	0.989092
	GO:0046854	phosphatidylinositol phosphorylation	4	6.66667	0.00440283	PIK3CG, FGFR1, FGF1, PIK3R1	11.9092	0.99286
	GO:0090004	positive regulation of establishment of protein localization to plasma membrane	3	5	0.00495595	PDPK1, PIK3R1, EPHA2	27.9867	0.996168
	GO:0046326	positive regulation of glucose import	3	5	0.00495595	NFE2L2, INSR, PIK3R1	27.9867	0.996168
	GO:0015758	glucose transport	3	5	0.00597503	BRAF, SLC2A1, FABP5	25.4424	0.998784
	GO:0043366	beta selection	2	3.33333	0.00701502	ZAP70, SYK	279.867	0.999623
	GO:0032720	negative regulation of tumor necrosis factor production	3	5	0.00786649	BPI, RARA, GSTP1	22.0947	0.999856
	GO:0097191	extrinsic apoptotic signaling pathway	3	5	0.00954835	PDPK1, BAX, FAS	19.9905	0.999978
	GO:0010595	positive regulation of endothelial cell migration	3	5	0.0113755	TEK, ANGPT1, FGF1	18.2522	0.999997
	GO:0000186	activation of MAPKK activity	3	5	0.0113755	BRAF, TGFBR1, NTRK1	18.2522	0.999997
	GO:0051092	positive regulation of NF-kappaB transcription factor activity	4	6.66667	0.011434	PRKCQ, NTRK1, HSPA1A, BTK	8.41704	0.999997
	GO:0008630	intrinsic apoptotic signaling pathway in response to DNA damage	3	5	0.0118544	BAX, PIK3R1, EPHA2	17.8638	0.999998
	GO:0035556	intracellular signal transduction	6	10	0.0134625	PRKCQ, PDPK1, TGFBR1, ZAP70, SYK, BTK	4.16675	1
	GO:0019722	calcium-mediated signaling	3	5	0.0138571	PDPK1, BTK, CALM1	16.4627	1
	GO:0002283	neutrophil activation involved in immune response	2	3.33333	0.0139817	ZAP70, SYK	139.933	1
	GO:0098609	cell-cell adhesion	5	8.33333	0.0150844	HSP90AB1, ATIC, HSPA1A, PARK7, EPHA2	5.16359	1
	GO:0002250	adaptive immune response	4	6.66667	0.0152196	PIK3CG, ZAP70, SYK, BTK	7.56396	1
	GO:0050852	T cell receptor signaling pathway	4	6.66667	0.0152196	PRKCQ, PDPK1, ZAP70, PIK3R1	7.56396	1
	GO:0050853	B cell receptor signaling pathway	3	5	0.0154485	ZAP70, SYK, BTK	15.5481	1
	GO:0007173	epidermal growth factor receptor signaling pathway	3	5	0.016551	PDPK1, ADAM17, PIK3R1	14.9929	1
	GO:1900103	positive regulation of endoplasmic reticulum unfolded protein response	2	3.33333	0.0174469	BAX, PIK3R1	111.947	1
	GO:0006689	ganglioside catabolic process	2	3.33333	0.0209002	GM2A, HEXB	93.2889	1
	GO:1902533	positive regulation of intracellular signal transduction	2	3.33333	0.0209002	TEK, FGF1	93.2889	1
	GO:0008152	metabolic process	4	6.66667	0.0212464	GSTA1, LYZ, ARSA, GSTP1	6.66349	1
	GO:0030593	neutrophil chemotaxis	3	5	0.0225441	PIK3CG, LGALS3, SYK	12.7212	1
	GO:0001666	response to hypoxia	4	6.66667	0.0225875	NOS1, PGF, TEK, ADAM17	6.50853	1
	GO:0098869	cellular oxidant detoxification	3	5	0.0251564	GSTA1, PARK7, GSTP1	11.9943	1
	GO:0043304	regulation of mast cell degranulation	2	3.33333	0.0277711	PDPK1, RAC2	69.9667	1
	GO:0042129	regulation of T cell proliferation	2	3.33333	0.0277711	LGALS3, RAC2	69.9667	1
	GO:0001701	in utero embryonic development	4	6.66667	0.0280208	FGFR1, TGFBR1, ANGPT1, KEAP1	5.98645	1
	GO:0045454	cell redox homeostasis	3	5	0.0300081	NOS1, NFE2L2, GLRX	10.9039	1
	GO:0014066	regulation of phosphatidylinositol 3-kinase signaling	3	5	0.0307294	FGFR1, FGF1, PIK3R1	10.7641	1
	GO:0046638	positive regulation of alpha-beta T cell differentiation	2	3.33333	0.0311887	ZAP70, SYK	62.1926	1
	GO:0002281	macrophage activation involved in immune response	2	3.33333	0.0311887	ZAP70, SYK	62.1926	1
	GO:0046641	positive regulation of alpha-beta T cell proliferation	2	3.33333	0.0311887	ZAP70, SYK	62.1926	1
	GO:0050778	positive regulation of immune response	2	3.33333	0.0311887	ELANE, CTSG	62.1926	1
	GO:0043410	positive regulation of MAPK cascade	3	5	0.0329342	FGFR1, FAS, INSR	10.3654	1
	GO:0006919	activation of cysteine-type endopeptidase activity involved in apoptotic process	3	5	0.0344377	BAX, DIABLO, FAS	10.1157	1
	GO:0010976	positive regulation of neuron projection development	3	5	0.039105	FGFR1, NTRK1, NFE2L2	9.43371	1
	GO:0006874	cellular calcium ion homeostasis	3	5	0.0423429	VDR, HEXB, ELANE	9.02796	1
	GO:0030194	positive regulation of blood coagulation	2	3.33333	0.0481005	F2, NFE2L2	39.981	1
4	GO:0043101	purine-containing compound salvage	5	33.3333	3.0113e-10	ADK, DCK, GMPR, PNP, APRT	399.81	3.43289e-08
	GO:0043097	pyrimidine nucleoside salvage	4	26.6667	1.01047e-07	TYMP, DCK, UCK2, TK1	373.156	1.15193e-05
	GO:0009116	nucleoside metabolic process	3	20	0.000109489	UMPS, PNP, APRT	176.758	0.0124048
	GO:0044209	AMP salvage	2	13.3333	0.00166682	ADK, APRT	1119.47	0.173186
	GO:0016310	phosphorylation	3	20	0.0030495	DCK, UCK2, TK1	33.584	0.294024
	GO:0009157	deoxyribonucleoside monophosphate biosynthetic process	2	13.3333	0.0041622	DCK, TK1	447.787	0.378414
	GO:0006206	pyrimidine nucleobase metabolic process	2	13.3333	0.00499271	TYMP, UCK2	373.156	0.434811
	GO:0009168	purine ribonucleoside monophosphate biosynthetic process	2	13.3333	0.0107883	IMPDH2, GART	172.226	0.709614
	GO:0009165	nucleotide biosynthetic process	2	13.3333	0.0124384	DCK, TK1	149.262	0.759941
5	GO:2000378	negative regulation of reactive oxygen species metabolic process	3	15	0.000251476	BCL2, SIRT5, SIRT3	119.943	0.0777929
	GO:0043066	negative regulation of apoptotic process	4	20	0.0138667	UCP2, BCL2, TGM2, LTF	7.3811	0.98885
	GO:0043123	positive regulation of I-kappaB kinase/NF-kappaB signaling	3	15	0.0140374	TGM2, LTF, CANT1	15.6447	0.989455
	GO:0006508	proteolysis	4	20	0.0178303	LTF, CTSD, LTA4H, CTSS	6.7168	0.996952
	GO:0006471	protein ADP-ribosylation	2	10	0.0235082	SIRT5, SIRT3	79.9619	0.999529
	GO:0061621	canonical glycolysis	2	10	0.0290277	ALDOA, HK1	64.5846	0.999924
	GO:0051881	regulation of mitochondrial membrane potential	2	10	0.0312273	UCP2, BCL2	59.9714	0.999963
	GO:0070059	intrinsic apoptotic signaling pathway in response to endoplasmic reticulum stress	2	10	0.0367054	AIFM1, BCL2	50.8848	0.999994
	GO:0051402	neuron apoptotic process	2	10	0.0367054	AIFM1, BCL2	50.8848	0.999994
	GO:0002931	response to ischemia	2	10	0.0367054	AIFM1, BCL2	50.8848	0.999994
	GO:0006096	glycolytic process	2	10	0.0377975	ALDOA, HK1	49.3882	0.999996
8	GO:0006509	membrane protein ectodomain proteolysis	2	0.313972	0.00392553	PSEN1, BACE1	381.636	0.335725
	GO:0034220	ion transmembrane transport	2	0.313972	0.0370528	GRIA1, DLG4	39.981	0.980291
	GO:0007268	chemical synaptic transmission	2	0.313972	0.0422701	GRIA1, DLG4	34.9833	0.988799
9	GO:0007215	glutamate receptor signaling pathway	3	0.0992063	0.000100512	GRIK1, GRIK2, GRIA4	186.578	0.0184238
	GO:0035235	ionotropic glutamate receptor signaling pathway	3	0.0992063	0.00026279	GRIK1, GRIK2, GRIA4	116.611	0.0474594
	GO:0007268	chemical synaptic transmission	4	0.132275	0.00169058	SLC1A3, GRIK1, GRIK2, GRIA4	15.5481	0.268766
	GO:0006956	complement activation	3	0.0992063	0.00343094	C5, C1R, C1S	32.1686	0.470496
	GO:0006958	complement activation, classical pathway	3	0.0992063	0.00441733	C5, C1R, C1S	28.2694	0.559135
	GO:0001504	neurotransmitter uptake	2	0.0661376	0.00807213	GLUL, SLC1A3	233.222	0.776737
	GO:0000096	sulfur amino acid metabolic process	2	0.0661376	0.0110833	AHCY, BHMT	169.616	0.872784
	GO:0050806	positive regulation of synaptic transmission	2	0.0661376	0.013086	SLC1A3, GRIK2	143.521	0.912568
	GO:0034220	ion transmembrane transport	3	0.0992063	0.0187103	GRIK1, GRIK2, GRIA4	13.327	0.969627
	GO:0006783	heme biosynthetic process	2	0.0661376	0.0210587	ALAD, FECH	88.8466	0.980502
	GO:0008652	cellular amino acid biosynthetic process	2	0.0661376	0.0260108	GLUL, PAH	71.7607	0.99237
	GO:0006730	one-carbon metabolic process	2	0.0661376	0.0299554	AHCY, DHFR	62.1926	0.996399
13	GO:0002576	platelet degranulation	4	0.222469	3.56838e-05	TF, CALM3, CFD, TGFB2	54.343	0.0136094
	GO:0007179	transforming growth factor beta receptor signaling pathway	3	0.166852	0.0015814	TGFBR2, FKBP1A, TGFB2	45.6304	0.45542
	GO:0060315	negative regulation of ryanodine-sensitive calcium-release channel activity	2	0.111235	0.00783518	CALM3, FKBP1A	233.222	0.951226
	GO:0060389	pathway-restricted SMAD protein phosphorylation	2	0.111235	0.00848559	TGFBR2, TGFB2	215.282	0.962084
	GO:0010634	positive regulation of epithelial cell migration	2	0.111235	0.0214126	TGFBR2, TGFB2	84.8081	0.999754
	GO:0010718	positive regulation of epithelial to mesenchymal transition	2	0.111235	0.0214126	TGFBR2, TGFB2	84.8081	0.999754
	GO:0001837	epithelial to mesenchymal transition	2	0.111235	0.0220549	BMP7, TGFB2	82.3137	0.999809
	GO:0010862	positive regulation of pathway-restricted SMAD protein phosphorylation	2	0.111235	0.0310071	BMP7, TGFB2	58.3056	0.999994
	GO:0001523	retinoid metabolic process	2	0.111235	0.039253	RBP4, APOA2	45.8798	1
	GO:0060395	SMAD protein signal transduction	2	0.111235	0.0398847	BMP7, TGFB2	45.1398	1
	GO:0043627	response to estrogen	2	0.111235	0.0417774	APOA2, TGFBR2	43.0564	1
	GO:0009749	response to glucose	2	0.111235	0.0436667	APOA2, TGFBR2	41.1569	1
