# Supplementary material for: Exploring the Regulatory Mechanism of Hedysarum Multijugum Maxim.-Chuanxiong Rhizoma Compound on HIF-VEGF Pathway and Cerebral Ischemia-Reperfusion Injury’s Biological Network Based on Systematic Pharmacology
Source: Front Pharmacol. 2021 Jun 25;12:601846. doi: 10.3389/fphar.2021.601846 (PMC8267578; doi:10.3389/fphar.2021.601846)
Supplement: Supplementary file 3 [file Table4.xlsx]

## Sheet: Sheet1
Table S4 Pathway enrichment analysis of HCC-CIR PPI Network
Term	Pathway	Count	%	Pvalue	Genes	Fold Enrichment	Bonferroni
hsa04722	Neurotrophin signaling pathway	34	0.0428018	7.1515e-14	HRAS, GRB2, MAPKAPK2, AKT1, CDC42, PDPK1, BCL2, RAC1, RHOA, PIK3CA, PIK3R1, AKT2, PIK3CG, MAP2K1, BRAF, TP53, RAF1, MAPK10, PTPN11, MAPK1, PSEN1, MAPK12, JUN, NTRK1, BAX, MAPK14, GSK3B, MAPK3, CALM3, MAPK8, ABL1, CALM2, NGF, CALM1	4.6186	1.93761e-11
hsa04014	Ras signaling pathway	46	0.0579083	6.74433e-13	FGFR2, FGFR1, HRAS, GRB2, PGF, BCL2L1, KIT, PAK6, AKT1, CDC42, IGF1R, GRIN2B, RAC2, RAC1, TEK, RHOA, ZAP70, PIK3CA, PRKACA, ANGPT1, FGF1, INSR, PIK3R1, AKT2, PIK3CG, EGFR, PLA2G10, MAP2K1, MET, RAF1, IGF1, MAPK10, EPHA2, KDR, PTPN11, MAPK1, MAPK3, VEGFA, RAB5A, PLA2G2A, CALM3, MAPK8, ABL1, CALM2, NGF, CALM1	3.31789	1.82779e-10
hsa04915	Estrogen signaling pathway	29	0.0365074	2.81566e-12	HSP90AB1, HRAS, GRB2, MMP9, HSPA1A, MMP2, SRC, AKT1, FOS, PIK3CA, PRKACA, NOS3, PIK3R1, HSPA8, AKT2, EGFR, PIK3CG, HSP90AA1, MAP2K1, ESR1, RAF1, ESR2, ITPR1, MAPK1, JUN, MAPK3, CALM3, CALM2, CALM1	4.77503	7.63038e-10
hsa04015	Rap1 signaling pathway	42	0.0528728	1.49105e-11	FGFR2, ITGAL, FGFR1, HRAS, PGF, ADORA2A, KIT, SRC, AKT1, CDC42, IGF1R, GRIN2B, RAC2, RAC1, TEK, RHOA, PIK3CA, ANGPT1, THBS1, FGF1, INSR, PIK3R1, AKT2, PIK3CG, EGFR, BRAF, MAP2K1, MET, RAF1, IGF1, EPHA2, KDR, MAPK1, MAPK12, MAPK14, KRIT1, MAPK3, VEGFA, CALM3, CALM2, NGF, CALM1	3.26019	4.04075e-09
hsa04370	VEGF signaling pathway	22	0.0276953	2.54177e-11	PIK3CG, HRAS, MAP2K1, RAF1, MAPKAPK2, SRC, KDR, AKT1, CDC42, MAPK1, PTK2, RAC2, MAPK12, MAPK14, RAC1, VEGFA, MAPK3, HSPB1, PIK3CA, NOS3, PIK3R1, AKT2	5.87903	6.88819e-09
hsa04068	FoxO signaling pathway	31	0.0390251	2.86435e-10	HRAS, GRB2, TGFB2, AKT1, IGF1R, PDPK1, PIK3CA, CAT, INSR, PIK3R1, AKT2, PIK3CG, EGFR, BRAF, MAP2K1, TGFBR1, TGFBR2, IGF1, RAF1, MAPK10, CDK2, PCK1, SOD2, MAPK1, MAPK12, PLK1, MAPK14, MAPK3, MDM2, SETD7, MAPK8	3.77111	7.76238e-08
hsa04066	HIF-1 signaling pathway	26	0.0327308	3.04171e-10	TF, EDN1, HK1, TLR4, PDHB, AKT1, IGF1R, BCL2, HMOX1, SLC2A1, TEK, PIK3CA, ANGPT1, NOS3, NOS2, INSR, PIK3R1, AKT2, PIK3CG, EGFR, MAP2K1, IGF1, MAPK1, EIF4E, VEGFA, MAPK3	4.41484	8.24303e-08
hsa04910	Insulin signaling pathway	31	0.0390251	6.14841e-10	HRAS, GRB2, PDE3B, HK1, AKT1, PDPK1, PIK3CA, PRKACA, INSR, PIK3R1, AKT2, PIK3CG, BRAF, MAP2K1, RAF1, MAPK10, PPP1CC, PCK1, MAPK1, EIF4E, GCK, PYGL, GSK3B, MAPK3, PKLR, CALM3, RHEB, MAPK8, PTPN1, CALM2, CALM1	3.66181	1.66622e-07
hsa04151	PI3K-Akt signaling pathway	53	0.0667204	6.45999e-10	HSP90AB1, HRAS, PGF, TLR2, TLR4, AKT1, PDPK1, PIK3CA, ANGPT1, NOS3, FGF1, INSR, SYK, AKT2, PIK3CG, EGFR, HSP90AA1, RXRA, TP53, CDK6, CDK2, MAPK1, MAPK3, VEGFA, MDM2, NGF, FGFR2, FGFR1, GRB2, BCL2L1, KIT, IGF1R, PTK2, BCL2, RAC1, TEK, THBS1, THBS2, PIK3R1, MAP2K1, MET, NR4A1, IGF1, RAF1, EPHA2, KDR, PCK1, EIF4E, GSK3B, RHEB, JAK2, JAK3, IL2	2.5042	1.75066e-07
hsa04660	T cell receptor signaling pathway	25	0.0314719	4.17662e-09	HRAS, GRB2, PAK6, AKT1, CDC42, FOS, PDPK1, RHOA, ZAP70, PIK3CA, PIK3R1, AKT2, PIK3CG, ITK, MAP2K1, RAF1, PRKCQ, MAPK1, MAPK12, JUN, GSK3B, MAPK14, MAPK3, LCK, IL2	4.07524	1.13186e-06
hsa04210	Apoptosis	19	0.0239186	1.53137e-08	PIK3CG, XIAP, AIFM1, CYCS, TP53, BCL2L1, AKT1, CASP3, CASP7, RIPK1, BAX, NTRK1, BCL2, PIK3CA, FAS, APAF1, PIK3R1, AKT2, NGF	4.99545	4.15001e-06
hsa04012	ErbB signaling pathway	22	0.0276953	3.56822e-08	EGFR, PIK3CG, HRAS, MAP2K1, ERBB4, BRAF, GRB2, RAF1, MAPK10, SRC, AKT1, PAK6, MAPK1, PTK2, JUN, GSK3B, MAPK3, PIK3CA, MAPK8, ABL1, PIK3R1, AKT2	4.12208	9.66984e-06
hsa04668	TNF signaling pathway	24	0.030213	8.15333e-08	PIK3CG, MAP2K1, MMP9, EDN1, MAPK10, MMP3, CCL5, AKT1, FOS, MAPK1, CASP3, MAPK12, CASP7, JUN, RIPK1, MAPK14, MAPK3, RIPK3, PIK3CA, MAPK8, FAS, SELE, PIK3R1, AKT2	3.65629	2.20953e-05
hsa04010	MAPK signaling pathway	39	0.0490961	1.69872e-07	FGFR2, FGFR1, HRAS, GRB2, HSPA1A, MAPKAPK2, TGFB2, AKT1, FOS, CDC42, CASP3, RAC2, RAC1, PRKACA, FAS, FGF1, HSPA8, AKT2, EGFR, BRAF, MAP2K1, TGFBR1, TGFBR2, TP53, NR4A1, RAF1, MAPK10, MAPK1, MAPK12, JUN, NTRK1, MAPK14, MAPK3, HSPB1, MAPK8, NGF, DUSP6, PPP5C, MAP3K11	2.51279	4.60344e-05
hsa04662	B cell receptor signaling pathway	18	0.0226598	5.33471e-07	PIK3CG, HRAS, MAP2K1, GRB2, RAF1, BTK, AKT1, MAPK1, FOS, RAC2, JUN, GSK3B, MAPK3, RAC1, PIK3CA, PIK3R1, AKT2, SYK	4.25242	0.00014456
hsa04610	Complement and coagulation cascades	18	0.0226598	5.33471e-07	F11, PLAT, MBL2, F10, CFB, C3, MASP2, C5, C1R, F7, C1S, PLG, C8G, FGG, F2, SERPINA1, CFD, PLAU	4.25242	0.00014456
hsa04620	Toll-like receptor signaling pathway	21	0.0264364	5.00001e-06	PIK3CG, MAP2K1, TLR2, TLR4, MAPK10, STAT1, CCL5, AKT1, FOS, MAPK1, CTSK, MAPK12, JUN, RIPK1, MAPK14, RAC1, MAPK3, PIK3CA, MAPK8, PIK3R1, AKT2	3.22943	0.00135409
hsa04931	Insulin resistance	21	0.0264364	6.73233e-06	PIK3CG, PPARA, MAPK10, PPP1CC, PTPN11, PCK1, AKT1, NR1H2, PRKCQ, PDPK1, PYGL, GSK3B, SLC2A1, PIK3CA, NOS3, MAPK8, PTPN1, INSR, PIK3R1, AKT2, NR1H3	3.16963	0.00182281
hsa04024	cAMP signaling pathway	30	0.0377663	8.62072e-06	PPARA, ADORA2A, PDE3B, AKT1, FOS, GRIN2B, RAC2, PDE4B, RAC1, RHOA, PIK3CA, PRKACA, PIK3R1, AKT2, PIK3CG, MAP2K1, BRAF, RAF1, PDE4D, MAPK10, GRIA4, PPP1CC, MAPK1, GRIA1, JUN, MAPK3, CALM3, MAPK8, CALM2, CALM1	2.46984	0.0023335
hsa03320	PPAR signaling pathway	16	0.020142	8.9739e-06	PPARA, PPARD, ACADM, RXRB, RXRA, PPARG, MMP1, PCK1, PDPK1, APOA2, FABP3, FABP4, FABP7, FABP5, NR1H3, FABP6	3.89276	0.00242898
hsa04062	Chemokine signaling pathway	28	0.0352485	2.08794e-05	HRAS, GRB2, CCL5, SRC, AKT1, CDC42, PTK2, RAC2, PTK2B, RAC1, RHOA, PIK3CA, PRKACA, PIK3R1, AKT2, PIK3CG, ITK, MAP2K1, BRAF, HCK, RAF1, STAT1, WAS, MAPK1, GSK3B, MAPK3, JAK2, JAK3	2.45391	0.0056424
hsa00330	Arginine and proline metabolism	12	0.0151065	0.000168118	ARG1, NOS1, GATM, SRM, ARG2, MAOA, MAOB, ALDH2, NOS3, NOS2, AMD1, OAT	3.91223	0.0445413
hsa04150	mTOR signaling pathway	12	0.0151065	0.000657797	PIK3CG, AKT1, MAPK1, PDPK1, EIF4E, BRAF, MAPK3, PIK3CA, IGF1, RHEB, PIK3R1, AKT2	3.37261	0.163327
hsa04728	Dopaminergic synapse	19	0.0239186	0.00073373	MAOA, MAOB, MAPK10, GRIA4, PPP1CC, ITPR1, AKT1, FOS, GRIN2B, MAPK12, GRIA1, GSK3B, MAPK14, CALM3, MAPK8, PRKACA, CALM2, AKT2, CALM1	2.41967	0.180379
hsa00480	Glutathione metabolism	11	0.0138476	0.000876004	GSTM1, GSTA1, GSS, GSTM2, GSR, GSTA3, G6PD, SRM, GSTT2, GSTO1, GSTP1	3.51589	0.211404
hsa04611	Platelet activation	19	0.0239186	0.000883789	PIK3CG, PPP1CC, ITPR1, SRC, BTK, AKT1, MAPK1, FGG, MAPK12, MAPK14, MAPK3, RHOA, PIK3CA, PRKACA, GP1BA, NOS3, PIK3R1, AKT2, SYK	2.38245	0.213067
hsa04922	Glucagon signaling pathway	16	0.020142	0.000918669	LDHB, PPARA, PFKFB1, PDE3B, PDHB, ITPR1, PCK1, AKT1, GCK, PYGL, SLC2A1, CALM3, PRKACA, CALM2, AKT2, CALM1	2.6345	0.220477
hsa04670	Leukocyte transendothelial migration	17	0.0214009	0.00159885	PIK3CG, ITGAL, ITK, MMP9, CTNNA1, MMP2, PTPN11, CDC42, PTK2, RAC2, MAPK12, PTK2B, MAPK14, RAC1, RHOA, PIK3CA, PIK3R1	2.40971	0.351852
hsa04115	p53 signaling pathway	12	0.0151065	0.00225921	CASP3, BAX, CYCS, TP53, MDM2, IGF1, CHEK1, CDK6, APAF1, FAS, THBS1, CDK2	2.91957	0.458243
hsa04064	NF-kappa B signaling pathway	12	0.0151065	0.0164731	PRKCQ, CSNK2A1, XIAP, BCL2, RIPK1, LCK, ZAP70, TLR4, BCL2L1, PLAU, SYK, BTK	2.24841	0.988906
hsa04726	Serotonergic synapse	14	0.0176243	0.0175336	HRAS, BRAF, MAP2K1, CYP2C9, CYP2C8, MAOA, MAOB, RAF1, ITPR1, MAPK1, CASP3, MAPK3, PRKACA, TPH1	2.05598	0.991719
hsa04725	Cholinergic synapse	14	0.0176243	0.0175336	PIK3CG, AKT1, FOS, MAPK1, HRAS, MAP2K1, BCL2, MAPK3, PIK3CA, JAK2, PRKACA, PIK3R1, ITPR1, AKT2	2.05598	0.991719
hsa04152	AMPK signaling pathway	15	0.0188831	0.0176491	PIK3CG, HMGCR, PFKFB1, PPARG, IGF1, PCK1, AKT1, IGF1R, PDPK1, RHEB, PIK3CA, INSR, CCNA2, PIK3R1, AKT2	1.98792	0.991978
hsa00140	Steroid hormone biosynthesis	9	0.0113299	0.023875	AKR1C3, AKR1C2, STS, HSD17B1, HSD11B1, SULT2B1, SULT1E1, AKR1C1, CYP19A1	2.52946	0.998568
